# Supplementary material for: Role of tea plantations in the maintenance of bird diversity in Anji County, China
Source: PeerJ. 2023 Feb 13;11:e14801. doi: 10.7717/peerj.14801 (PMC9933740; doi:10.7717/peerj.14801)
Supplement: Supplemental Information 2 [file peerj-11-14801-s002.csv]

Species	AJ01	AJ02	AJ03	AJ04	AJ05	AJ06	AJ07	AJ08	AJ09	AJ10	AJ11	AJ12	AJ13	AJ14	AJ15	AJ16	AJ17	AJ18	AJ19	AJ20	AJ21	AJ22	AJ23	AJ24	AJ25	AJ26	AJ27	AJ28	AJ29	AJ30
Abroscopus albogularis																								1
Accipiter trivirgatus																									2
Acridotheres cristatellus		3
Ardeola bacchus		1								1	1
Bambusicola thoracicus		1																	1		1		1		4
Bubulcus coromandus			1
Butastur indicus													2
Cecropis daurica													2					4	1	1			3	2			1	2		1
Chloris sinica										1														2
Cinclus pallasii					1
Copsychus saularis								1			1
Corvus torquatus		1
Egretta garzetta	2	2								1								1				1				1
Enicurus leschenaulti					1
Eurystomus orientalis	2					1															1
Gallinula chloropus																		1
Hirundo rustica	2						4	10					3	1			1		2		4				1	1
Horornis fortipes		1	1										1			1						1
Lanius schach			1	1				1	1	1	1	1	1	1				1	1		1					1				1
Lonchura punctulata										2
Lonchura striata																			2				1
Milvus migrans							1																			1
Motacilla alba										2	2																	1
Parus minor					2	6																							1
Passer montanus								10	1	2	5	5	2	4					1				1						2
Phoenicurus fuliginosus					1
Pica serica			1																	1
Pomatorhinus ruficollis												1			1
Pterorhinus perspicillatus													1								1									1
Pterorhinus sannio								1
Pycnonotus sinensis	8	1			5		3	2		1		1			3							1	1					1	2	1
Spilopelia chinensis	3	5	1				2	2	1	1	1		1	1	1	2		1		1			1	2		1		1
Spodiopsar sericeus																													6
Streptopelia orientalis		1													1		1	1		1	1			2		1	1	1	1
Turdus mandarinus			1	1					1	1		1	1						1
Urocissa erythroryncha		5	1							1														1
Zosterops simplex							2
