# Supplementary material for: Role of tea plantations in the maintenance of bird diversity in Anji County, China
Source: PeerJ. 2023 Feb 13;11:e14801. doi: 10.7717/peerj.14801 (PMC9933740; doi:10.7717/peerj.14801)
Supplement: Supplemental Information 3 [file peerj-11-14801-s003.csv]

Species	AJ01	AJ02	AJ03	AJ04	AJ05	AJ06	AJ07	AJ08	AJ09	AJ10	AJ11	AJ12	AJ13	AJ14	AJ15	AJ16	AJ17	AJ18	AJ19	AJ20	AJ21	AJ22	AJ23	AJ24	AJ25	AJ26	AJ27	AJ28	AJ29	AJ30
Abelmoschus esculentus	1			1		1	1					1	1											1			1		1
Acalypha australis						1	1	1	1	1	1		1				1			1	1		1		1	1
Adenostemma lavenia				1
Albizia julibrissin																													1	1
Aralia?chinensis					1
Arthraxon hispidus			1															1
Arthraxon prionodes			1
Asarum?sieboldii													1
Aster ageratoides	1				1
Aster?tataricus																						1
Athyrium sp.					1
Bidens?pilosa																											1	1
Boehmeria nivea													1
Broussonetia kazinoki							1
Broussonetia monoica	1	1
Bupleurum chinense?		1				1	1		1							1	1		1	1	1					1
Callitriche palustris					1										1		1
Cardamine?hirsuta														1	1				1	1		1		1	1	1
Carex sp.																								1
Castanopsis sclerophylla					1
Centipeda minima																														1
Cinnamomum camphora				2		1						1				1	1				1		1		1	1		1		1
Citrullus lanatus																	1
Clerodendrum cyrtophyllum		1					1	1		1	1	1	1		1	1	1	1	1	1				1				1
Cocculus orbiculatus		1					1							1					1	1	1				1			1		1
Commelina communis														1
Conyza?canadensis	1		1							1									1	1		1
Crassocephalum crepidioides?					1
Cucurbita?moschata								1
Cunninghamia lanceolata					1	1
Cynodon dactylon					1					1	1													1	1	1	1	1	1
Dalbergia?hupeana	1
Dianthus chinensis			1
Digitaria sanguinalis							1	1	1	1	1	1	1				1	1		1		1							1	1
Digitaria violascens		1				1	1		1	1					1			1	1			1	1	1	1		1	1	1
Dryopteris championii (Benth.) C. Chr.																								1	1					1
Echinochloa colona					1
Eleusine indica				1
Emilia sonchifolia							1
Erigeron annuus	1	1		1	1	1	1		1	1		1	1		1		1		1	1		1		1	1	1	1	1
Erigeron bonariensis																							1		1			1		1
Erigeron canadensis																	1
Erigeron sumatrensis													1
Euphorbia maculata		1			1												1	1
Ficus pumila																	1				1
Fimbristylis littoralis				1	1	1
Galinsoga quadriradiata			1					1		1	1																			1
Ginkgo?biloba	1	1		1	1	1	1					1	1	1	1	1	1							1	1	1		1		1
Glycine max																										1
Gnaphalium affine	1				1	1	1							1	1	1	1	1	1				1			1		1		1
Hedyotis auricularia		1
Hedyotis chrysotricha		1								1	1	1	1	1	1				1	1	1	1		1		1	1	1
Humulus scandens														1
Hydrocotyle sibthorpioides	1
Indigofera tinctoria		1
Indocalamus tessellatus		1											1				1	1	1			1	1			1			1
Ipomoea batatas?			1	1
Ixeridium dentatum	1
Ixeris polycephala												1
Justicia procumbens								1
Kalimeris?indica																			1						1	1		1
Lagenaria siceraria																										1
Leibnitzia anandria		1	1		1	1		1	1
Lepidium apetalum		1	1	1	1					1			1							1				1
Lindernia antipoda	1					1	1					1	1	1	1	1							1	1	1	1		1		1
Lindernia crustacea		1	1																	1
Lindernia rotundifolia	1		1		1	1	1	1	1	1	1	1	1	1	1	1	1	1	1	1	1	1	1	1	1	1			1
Liquidambar formosana	1																1
Lophatherum gracile															1
Loropetalum chinense			1
Ludwigia ovalis													1
Ludwigia prostrata	1
Lygodium japonicum																	1
Lysimachia fortunei					1												1		1			1
Macleaya?cordata	1				1		1			1		1	1		1		1	1			1		1	1				1	1	1
Mariscus sumatrensis		1		1			1	1	1	1	1		1		1	1	1	1	1	1	1	1			1	1		1	1
Mazus miquelii		1
Mazus pumilus		1	1
Melia azedarach																	1
Melochia corchorifolia	1		1																1							1		1
Merremia sibirica																	1			1
Metasequoia glyptostroboides													1
Miscanthus floridulus													1
Mollugo?stricta													1
Morella rubra																												1
Morus?alba	1
Murdannia nudiflora					1								1		1	1	1		1	1		1								1
Ocimum basilicum	1
Ophiopogon japonicus																										1
Oplismenus?undulatifolius																										1		1		1
Osmanthus fragrans?																1
Oxalis corniculata			1				1	1			1							1	1
Paederia foetida																														1
Paspalum?thunbergii																												1		1
Paulownia?kawakamii										1	1		1	1					1		1	1		1			1
Peperomia nakaharai	1			1	1																				1	1		1
Persicaria chinensis																									1					1
Persicaria hydropiper																						1
Persicaria japonica									1				1			1														1
Phyllanthus urinaria		1	1							1						1	1		1	1				1					1
Phyllostachys?heterocycla																														1
Phytolacca acinosa																									1
Pilea notata		1			1														1					1		1	1
Pinellia ternata				1																		1
Plantago virginica					1
Polygonum?longisetum					1	1							1			1									1	1
Polygonum?perfoliatum																														1
Pouzolzia zeylanica					1
Pseudolarix amabilis																												1
Pteridium aquilinumvar. Latiusculum													1												1	1		1
Pterocypsela?indica					1
Pueraria lobata								1									1		1
Rhus chinensis							1			1	1		1							1	1					1
Rhynchosia volubilis																						1
Rorippa indica							1
Rubus innominatus																								1
Rubus?corchorifolius							1
Salvia prionitis?																	1
Sapium?sebiferum	1		1							1	1								1	1	1
Sassafras?tzumu																					1
Sedum alfredii			1
Setaria viridis				1		1						1
Smilax china	1												1										1
Smilax glabra	1					1																			1				1
Solanum lyratum																			1
Solanum nigrum							1
Solidago?canadensis											1
Spermacoce alata							1
Stephania cephalantha							1									1
Torenia fournieri																												1
Trachelospermum jasminoides?							1					1				1					1
Trichosanthes cucumeroides													1	1								1	1
Trichosanthes kirilowii									1
Tylophora floribunda					1
Viola betonicifolia													1
Viola philippica	1	1			1		1					2	1			1		1		1	1	1	1	1		1		1
Viola pilosa																		1										1
Youngia heterophylla																														1
Youngia japonica					1
Zoysia japonica						1																								1
Zoysia?tenuifolia							1
