# Supplementary material for: Role of tea plantations in the maintenance of bird diversity in Anji County, China
Source: PeerJ. 2023 Feb 13;11:e14801. doi: 10.7717/peerj.14801 (PMC9933740; doi:10.7717/peerj.14801)
Supplement: Supplemental Information 4 [file peerj-11-14801-s004.csv]

sample	slope	EW	NS	area	altitude	plant	PD	LPI	CONTAG	quality	tea
AJ01	25.88	-0.75106	-0.66024	179600	32	23	41.7495	59.662	63.2698	0.244573	0.59662
AJ02	6.56	0.968031	0.25083	151600	48	21	55.7325	26.035	48.6442	0.430772	0.137341
AJ03	6.55	-0.88003	0.474917	46000	87	17	85.5041	24.6172	44.9323	0.338198	0.230662
AJ04	28.45	0.649298	0.760534	1318800	24	14	39.7614	67.2167	66.6743	0.434911	0.239364
AJ05	37.43	-0.96445	-0.26425	1600	718	29	35.7498	75.8491	62.5124	0.696882	0.016286
AJ06	26.67	0.997357	0.072662	72400	114	17	23.8426	77.429	73.6713	0.63636	0.174449
AJ07	12.34	0.041687	0.999131	220000	59	26	79.4281	31.1755	40.7855	0.332407	0.342534
AJ08	11.45	0.568214	-0.82288	15200	54	11	73.5002	22.6063	52.6058	0.250775	0.348828
AJ09	14.56	0.629055	-0.77736	12800	53	10	81.4623	28.79	54.8928	0.189748	0.495132
AJ10	8.45	-0.34547	0.938429	264400	55	17	43.7028	46.8812	53.0757	0.151649	0.42789
AJ11	5.23	0.800401	-0.59947	4000	41.5	13	65.5542	68.0572	58.4569	0.301112	0.073897
AJ12	26.34	-0.77879	0.62728	346700	44	15	37.7508	42.6585	64.7339	0.360858	0.525333
AJ13	26.23	-0.67579	-0.73709	109600	89	30	61.7038	43.2723	48.5068	0.354299	0.167596
AJ14	24.86	-0.38901	0.921234	800	52	11	59.7015	38.6269	57.4133	0.193751	0.569154
AJ15	36.28	-0.38997	0.920828	984600	138	14	13.9303	89.9701	77.253	0.05994	0.899701
AJ16	17.34	0.445073	0.895494	3600	78	16	55.6992	46.2502	57.1232	0.434295	0.083549
AJ17	6.73	0.256474	-0.96655	10000	103	26	49.7018	39.841	65.0088	0.700159	0.067594
AJ18	20.72	0.956688	0.291114	23600	103	13	53.6993	37.0724	44.7611	0.450199	0.117144
AJ19	24.67	0.95373	0.300666	52000	104.5	23	103.3797	19.006	39.5403	0.400318	0.147117
AJ20	8.23	-0.99999	-0.00335	83200	26	19	55.6328	36.4594	51.2098	0.317028	0.318895
AJ21	6.23	0.98123	0.192843	7600	27.5	15	37.7433	37.9817	50.7031	0.399801	0.098927
AJ22	16.83	0.949534	-0.31366	30400	17	18	53.6566	31.2202	42.0706	0.572576	0.189189
AJ23	28.87	-0.36217	0.932111	405200	88	12	13.9027	51.8173	51.9764	0.429553	0.406753
AJ24	26.66	-0.99593	0.090076	13600	75	19	51.6591	37.2343	53.0302	0.473992	0.096761
AJ25	38.74	0.211858	0.9773	3200	64.5	20	13.9054	79.0226	69.6367	0.667223	0.0735
AJ26	16.96	0.151118	0.988516	383200	39.5	25	37.7508	44.2281	56.7279	0.301291	0.423406
AJ27	26.52	0.811514	0.584333	23600	37	8	35.764	55.2354	61.6483	0.372939	0.101729
AJ28	24.13	-0.94177	0.336257	355600	13	25	67.5676	40.7989	50.457	0.350795	0.417925
AJ29	20.36	-0.93536	0.353707	36400	49	11	49.7018	29.0258	56.3126	0.363738	0.200596
AJ30	28.76	0.0367	-0.99933	24000	61	22	45.7256	26.9781	43.6328	0.510497	0.154274
